# Supplementary material for: Nematode Galectin Inhibits Basophilic Leukaemia RBL-2H3 Cells Apoptosis in IgE-Mediated Activation
Source: Int J Mol Sci. 2024 Jul 6;25(13):7419. doi: 10.3390/ijms25137419 (PMC11242912; doi:10.3390/ijms25137419)
Supplement: Supplementary file 1 [file ijms-25-07419-s001.zip]

Archive with 2 entries (2 files):
- Supplement S1A.xlsx
- Supplement S1B.txt
