# Supplementary material for: Nematode Galectin Inhibits Basophilic Leukaemia RBL-2H3 Cells Apoptosis in IgE-Mediated Activation
Source: Int J Mol Sci. 2024 Jul 6;25(13):7419. doi: 10.3390/ijms25137419 (PMC11242912; doi:10.3390/ijms25137419)
Supplement: Supplementary file 1 [file ijms-25-07419-s001.zip › Supplement S1A.xlsx]

## Sheet: Sheet1
ProbeName	p ([GAL] Vs [CTRL])	Regulation ([GAL] Vs [CTRL])	FC (abs) ([GAL] Vs [CTRL])	FC ([GAL] Vs [CTRL])	Log FC ([GAL] Vs [CTRL])	GeneSymbol	Description	Sequence
A_64_P142620	0.012129	up	3.37235	3.37235	1.75375	Rxfp1	Rattus norvegicus relaxin family peptide receptor 1 (Rxfp1), mRNA [NM_201417]	ACAGACCCCTGTGATCTGTCGCTAGTTTCTCGGTCATCTAGACTCAATTCTTATTCATAA
A_44_P304169	0.0119131	up	3.0396	3.0396	1.60388	Olr1341	Rattus norvegicus olfactory receptor 1341 (Olr1341), mRNA [NM_001000482]	GTGCTAAACACTATCCTCACACCCCTTCTTAATCCCTTTATTTATACCATAAGAAACAAA
A_64_P157763	0.0293111	up	2.5878	2.5878	1.37173			CAGCCCCTATGTTTTCCCCCTTTGAAAATTTTTCTCAGTTAAATTAAGCTACTGATTTGA
A_44_P292568	0.0384441	up	3.44973	3.44973	1.78648	Olr233	Rattus norvegicus olfactory receptor 233 (Olr233), mRNA [NM_001000207]	CTTATACCTGTCTCCCTAATTCTGGTGTCCTATGGCCATATCATAGTGACTGTTGTCAAG
A_64_P086487	0.0428183	up	3.16045	3.16045	1.66013			TCACAGGGATTCTAGCTACAGAGAGCTCATAACCAGGACAAATTCTCAGTATCGCACACT
A_64_P150008	0.0173436	up	2.81282	2.81282	1.49202	LOC102554600	PREDICTED: Rattus norvegicus uncharacterized LOC102554600 (LOC102554600), mRNA [XM_017592324]	ACACACTCACCCCTTTTGGTCAGCACCGGCAGAGGATGGGGTGCTGTCCGCCTCACGTTA
A_44_P131296	0.00225703	up	2.17474	2.17474	1.12085	Lrrc3c	leucine rich repeat containing 3C [Source:RGD Symbol;Acc:1563281] [ENSRNOT00000039892.4]	GCCCTGTTAGTCACCATGGGGGGCTGGCTGACACTGGTAGTGGCTTATCTGATCCACTAT
A_64_P069729	0.0417242	up	2.57981	2.57981	1.36727	Hapln1	Rattus norvegicus hyaluronan and proteoglycan link protein 1 (Hapln1), mRNA [NM_019189]	AAGTGTGAGGTGATTGAAGGACTAGAAGATGATACTGCTGTGGTGGCATTAGAGTTACAA
A_64_P042142	0.0114253	up	3.14344	3.14344	1.65235	Prr35	proline rich 35 [Source:RGD Symbol;Acc:1598335] [ENSRNOT00000027371.5]	AATCGACTTGGAGCTAGCAGCTCCCAGACCCCTAAAGATGCCCCAAGCTTGCAGATCCTC
A_64_P007703	0.0438888	up	2.87617	2.87617	1.52415	Ctla4	Rattus norvegicus cytotoxic T-lymphocyte-associated protein 4 (Ctla4), mRNA [NM_031674]	AGAAAAGAAGTCCTCTTACAACAGGGGTCTATGTGAAAATGCCCCCAACAGAGCCAGAAT
A_64_P116830	0.0402112	up	2.81295	2.81295	1.49208			CTCCTCCACCTTTGATACTGGGACTAGATTACTCTCAATGGAAACTTTATAAAGCTCATT
A_44_P1005051	0.0194422	up	2.94197	2.94197	1.55678	Ca5b	Rattus norvegicus carbonic anhydrase 5B (Ca5b), mRNA [NM_001005551]	ACTTAACAATAACTCCCTTTTGCTCAAACTGTAAATTGTCTCATCTTTCAGTGTTAGTCC
A_44_P126381	0.0372806	up	2.98868	2.98868	1.57951	Ak9	adenylate kinase 9 [Source:RGD Symbol;Acc:1559879] [ENSRNOT00000057187.3]	TCTGTGCTCCTTTACATAGCGTTCCATCTCAAAGCATTTAACCCCAAGGGTTCTGAATAT
A_64_P085102	0.0104019	up	2.0662	2.0662	1.04698	Exo1	Rattus norvegicus exonuclease 1 (Exo1), mRNA [NM_001107198]	TTACCAAAAGAGGAAGGCTTCAAGGGGGGTCACTGCTGGGGTTCACTAATTAAATATGGT
A_44_P961758	0.0490788	up	2.69939	2.69939	1.43263	Rnf180	Rattus norvegicus ring finger protein 180 (Rnf180), mRNA [NM_001134986]	GAACTAATCAAGCAGGGTATATTGCGATTTTGATTTCTGAATATCTCTACTTCTGTCTCC
A_44_P464237	0.00226387	up	4.01461	4.01461	2.00526	Hypm	Rattus norvegicus huntingtin interacting protein M (Hypm), mRNA [NM_001134598]	GAGAGAATGACCGTGAACCCCCTCAAGCCTTCAAGAATGCGCCTTTCTCTCTGTTTGATG
A_64_P155991	0.0399014	down	2.08926	-2.08926	-1.063	Olr346	Rattus norvegicus olfactory receptor 346 (Olr346), mRNA [NM_001000255]	GGTCTATAGCCTGAGGAATAAGGAAGTGAACAATGCATTCAAGAAAATGGTTAAGAAATC
A_44_P445712	0.044844	down	2.22682	-2.22682	-1.15498	Akap17b	A kinase (PRKA) anchor protein 17B [Source:RGD Symbol;Acc:1566363] [ENSRNOT00000039809.5]	GAACTGAGATATTCGTGGCTTGAGGATGAATGTGATTCCGTTAGAGTCGACAAGAATGTA
A_44_P532417	0.0412509	up	4.45649	4.45649	2.15591	Olfm2	Rattus norvegicus olfactomedin 2 (Olfm2), mRNA [NM_001015017]	CTTTGCGTACTTCACCAACACGTCCAGCTATGAGTACACGGATGTGCCCTTCCACAACCA
A_64_P074207	0.0329532	up	2.20095	2.20095	1.13812	LOC689713	Rattus norvegicus LRRGT00175 (LOC689713), mRNA [NM_001047978]	AGCAGCACTGGGGAACAAAGAGGAAAAGATACTCAGTCAGCCCTAATAGAAAGTGTGTAG
A_44_P192134	7.30065e-05	up	2.09684	2.09684	1.06822	Mapk8	Rattus norvegicus mitogen-activated protein kinase 8 (Mapk8), mRNA [NM_053829]	GTTATCTAAAATGCTGGTGATAGATGCGTCCAAAAGGATCTCCGTAGACGAAGCTCTCCA
A_44_P522355	0.0434424	up	3.35285	3.35285	1.74539	Slc8a3	Rattus norvegicus solute carrier family 8 member A3 (Slc8a3), mRNA [NM_078620]	TTATTCTCCTACCAGGTTCCACTTATTGTCTTGTCTTCTTTTCCTGAAGTTAGTGACAAA
A_64_P104247	0.0433357	up	4.36407	4.36407	2.12568	Chl1	PREDICTED: Rattus norvegicus cell adhesion molecule L1-like (Chl1), transcript variant X3, mRNA [XM_006224999]	TGGATTCTTACCCCGGCACTCGAAAAAGAAAATAATCTACGGTAGAAACTCTTCTTTTTT
A_64_P135375	0.0172476	up	3.03686	3.03686	1.60258			AGATTCTGCCCACTGTTGTATAACAATTTTGTTATACTAAGTGTGGGAAGACAGCTAGCT
A_64_P127551	0.020338	up	2.25556	2.25556	1.17348	LOC680442	hypothetical protein LOC680442 [Source:RGD Symbol;Acc:1591758] [ENSRNOT00000073764.2]	TGCCCACCTGCTGCTGATGACCAGCTCCCAAAGAATCTTTGCAAAGCCATCCTCCAGTAA
A_64_P136645	0.0204876	up	2.86137	2.86137	1.5167		Rattus norvegicus, 30 clones, strain BN/SsNHsdMCW RNOR03322613, whole genome shotgun sequence [AABR03128500]	ACTACAAGCAGAACTGACAAGTGAGGCATCTCCTGGCTGGGCCATGCAGACCTCAGGACT
A_44_P110409	0.0241677	up	2.80674	2.80674	1.4889	Plekhm3	pleckstrin homology domain containing M3 [Source:RGD Symbol;Acc:1307151] [ENSRNOT00000032782.6]	ACACGTCTACAGCTGCAGTCTCTGTAGCCAGAAAGGCTTCATCTGTGAAATCTGTAACAA
A_64_P232274	0.00725471	down	2.9917	-2.9917	-1.58096		vomeronasal 2 receptor, pseudo 1 [Source:NCBI gene;Acc:365029] [ENSRNOT00000049921.5]	ACAACAAACAGAGTCTCAGAAAATGGAAGAACCCAAAGGAATATTCACTGACTGTCAGCA
A_44_P508935	0.0353731	down	2.6401	-2.6401	-1.40059	Hacd4	Rattus norvegicus 3-hydroxyacyl-CoA dehydratase 4 (Hacd4), mRNA [NM_001108669]	TTACGTGCTGAAGCTATATCTCATGATGCTCTTCATAGGTATGTATTTTACCTACAGCCA
A_64_P001866	0.0306739	up	3.40087	3.40087	1.7659	Odf2l	Rattus norvegicus outer dense fiber of sperm tails 2-like (Odf2l), mRNA [NM_001134708]	CTTGTTTTATATTGTAATGCTTTATAAATAAAATATTTCAGAAATTTAATTTTATAACAG
A_44_P157134	0.0498546	down	5.43466	-5.43466	-2.44219	Anxa13	Rattus norvegicus annexin A13 (Anxa13), mRNA [NM_001134910]	GATAAAAGCCAAGTTCCAGGAGAAGTATCAGAAGTCGCTCTCTGACATGGTTCACTCAGA
A_64_P153702	0.024102	up	2.97667	2.97667	1.5737	Rnase1	Rattus norvegicus ribonuclease, RNase A family, 1 (pancreatic) (Rnase1), mRNA [NM_001029904]	TAGGGCTTCACGTAGGCCAAACCAGTGAGATGTCCGTGTCTCCCATCATGGCAACACCTG
A_44_P506039	0.0489865	down	2.19885	-2.19885	-1.13675	Tsc1	Rattus norvegicus TSC complex subunit 1 (Tsc1), mRNA [NM_021854]	TATGGTAGATTGGAGAAAGATGGCCGCCTACAGAAACTAGAAGAGGACAGAGCAGAGGCA
A_44_P320073	0.0476809	up	2.26984	2.26984	1.18259	Cds1	Rattus norvegicus CDP-diacylglycerol synthase 1 (Cds1), mRNA [NM_031242]	GAAAGATCCGTGCTTTTCTTAAGATGTATTTTCCAATGTTAAGTTCCTCCGCCCTTACTG
A_44_P744809	0.0378867	down	2.12822	-2.12822	-1.08964	RGD1563056	predicted gene 136 [Source:MGI Symbol;Acc:MGI:2684982] [ENSRNOT00000012164.6]	AACAACATCAAAAAGACTTAAAGGCTCTAGAAGCTAAAACCAAGGTGGAGATGATTCAGC
A_44_P436409	0.049126	down	2.19824	-2.19824	-1.13635	Wdtc1	Rattus norvegicus WD and tetratricopeptide repeats 1 (Wdtc1), mRNA [NM_001107908]	GGCAAATTTCTTTGGCAGCAATGCTCAGTACATCGTCAGCGGCTCTGATGATGGCTCCTT
A_64_P121779	0.0210138	down	2.34544	-2.34544	-1.22986	Msrb3	methionine sulfoxide reductase B3 [Source:RGD Symbol;Acc:1596851] [ENSRNOT00000064251.3]	AGCTGAGCTATAGAGTCAGGGCCGGCGGTGGAAACAAAGTGTTCTTAATGCACAGCTGAT
A_64_P125300	0.032139	up	2.19813	2.19813	1.13628			ATCATGAAATGAAGATGGAGGTATACTGGGGTGATGTCCATACCCTTTCCCGAGTGATCT
A_64_P120594	0.0476323	up	3.34531	3.34531	1.74214	Vom2r15	Rattus norvegicus vomeronasal 2 receptor, 15 (Vom2r15), mRNA [NM_001099490]	GACAAAAATTCTCTTCAAATGATCAGGGAGAAATTGTCTTCCCATACTCACATTTCATGA
A_64_P113287	0.00776431	down	3.14045	-3.14045	-1.65097	Muc2	PREDICTED: Rattus norvegicus mucin 2, oligomeric mucus/gel-forming (Muc2), transcript variant X3, mRNA [XM_017604244]	AACAATCATCCTACCAATGGCAATGGTGGTGATCGAGAGACTTTTGAACATGTCTGCAGC
A_64_P136742	0.0353868	up	2.48511	2.48511	1.31331			CACAGAATCATCACAGCATCATCACAGCATCATCTCCTCAGATTCTTAGTCAAATTCTAA
A_44_P548864	0.0449393	up	3.21272	3.21272	1.68379	Otop3	Rattus norvegicus otopetrin 3 (Otop3), mRNA [NM_001105852]	AACGCAGGATGCTCAAGGAGATCTCTCTCTTCCTCATCCTCTGCAATATCACACTGTGGA
A_44_P496809	0.0277511	up	3.45524	3.45524	1.78879	Fam169a	family with sequence similarity 169, member A [Source:RGD Symbol;Acc:1590893] [ENSRNOT00000022120.6]	GTAGCAGAATTTCCTGAAGAACCAGTCTCTGAGAATGTATCACCCAACACTACTTCCTCA
A_44_P368901	0.0185441	up	2.06022	2.06022	1.0428	Lin28a	Rattus norvegicus lin-28 homolog A (Lin28a), mRNA [NM_001109269]	TGCCACCCCAGCCCAAGAAGTGCCACTTTTGCCAAAGCATCAGCCATATGGTGGCCTCAT
A_64_P004057	0.0432846	up	3.17398	3.17398	1.66629	Olr220	Rattus norvegicus olfactory receptor 220 (Olr220), mRNA [NM_001000552]	ATTTACAGCCTGAGAAACAAGGATGTCAAGGGGGCTCTCAGGAGAATAACTACAAAATAA
A_64_P149003	0.02759	up	2.14208	2.14208	1.09902	Olr19	Rattus norvegicus olfactory receptor 19 (Olr19), mRNA [NM_001000117]	AAGGAAGAAAACATTCTCAACTTGTGCCTCCCATCTCACAGTCGTGACCATGTACTATGG
A_44_P107190	0.0327156	up	2.54451	2.54451	1.34739	Olr662	Rattus norvegicus olfactory receptor 662 (Olr662), mRNA [NM_001001060]	AGATGATAGCTACATTTTATTCAATTGGGACACCTTTGCTTAATCCTCTGATTTACACAC
A_64_P105263	0.0475497	up	2.01205	2.01205	1.00867	Psors1c2	Rattus norvegicus psoriasis susceptibility 1 candidate 2 (Psors1c2), mRNA [NM_001166016]	ATGGACAGTGAATCTCAGGAGGAGCCAGACCTTGACCCACCCCGGGAAGAGTATAGATAG
A_64_P023481	0.00421646	up	2.6076	2.6076	1.38272	Pcdhga4	protocadherin gamma subfamily A, 4 [Source:RGD Symbol;Acc:620725] [ENSRNOT00000067185.1]	AAGTGACCCTCTCCTGGTATCGCAAGACTTGCTTGAAATAAAAGGAGATTCCAGTCTTCA
A_64_P373559	0.00961387	up	2.19617	2.19617	1.13499		Rattus norvegicus similar to RIKEN cDNA 0610012D17 (LOC294368), mRNA [XM_228129]	TGGCTGCTCGCTGTTTCTGGGATGCAGACACGGACAACTGCGCTCACGATATTTTCATGA
A_44_P445415	0.049625	up	2.44152	2.44152	1.28778		Rattus norvegicus similar to expressed sequence AA408877 (LOC293116), mRNA [XM_218914]	GAGAAGTCATCTTGCCAGATCCATTTAGTTGATGGGGACAAGGGAAGTGTGGTAAACTGT
A_42_P778330	0.0339358	up	2.91798	2.91798	1.54497	Sox2	Rattus norvegicus SRY-box transcription factor 2 (Sox2), mRNA [NM_001109181]	CCCTGTCGCACATGTGAGGGCCGGACCGCGAACTGGAGAAGGGGAGAGATTTTTCAAAAA
A_44_P124219	0.0278406	up	3.02039	3.02039	1.59474	Sln	Rattus norvegicus sarcolipin (Sln), mRNA [NM_001013247]	TGGTGTGCACTCAGAAGTCCTCCTGGAGTTCTCACCCAGACCTTCTGAAGATGGAGCGGT
A_64_P162793	0.0363044	up	2.01728	2.01728	1.01241			GAAAATGAGGAGGAGAATAAAGAGAATGAAGAAAACAAAAAAGAAGATGATGATGAATAA
A_44_P483360	0.0315299	up	2.59258	2.59258	1.37439	Nrip3	Rattus norvegicus nuclear receptor interacting protein 3 (Nrip3), mRNA [NM_001108498]	TCTATAGACTGGATTACTAGCTGCCCTTACTTTTGTGTAGTAGAAATACCGTTCATGCTG
A_44_P260072	0.0326498	up	2.17624	2.17624	1.12184	Tbxas1	Rattus norvegicus thromboxane A synthase 1 (Tbxas1), mRNA [NM_012687]	TGAGACTCAGGTTCCACTTCAGCTAGAATCCAAATCTGCTCTATGCCCCAAAAATGGAGT
A_64_P155177	0.0315634	up	2.0316	2.0316	1.02262			CACACGTGGCTGCTCCGGGGTGTCATTTTTCATTTCCCGGGAGGACATTTCTTCTGGTGA
A_64_P131482	0.0457606	up	4.83564	4.83564	2.27371			TTTGTCCCTCCTGGAGTCGGGGCTGTTCAGTACAGCCCCGTTTGTTCCTCCTGGAGTCGG
A_64_P044465	0.0135412	up	3.88884	3.88884	1.95934		Rattus norvegicus LOC362633 (LOC362633), mRNA [XM_347067]	GAGGCCTTGGAGAAGGTTAGTGATGGCCTAGGAGGAGGCTTCTTCCTGGGAGATTGGTAA
A_64_P106893	0.0399962	up	4.15479	4.15479	2.05477			TACTCTTGTGTGGCGTTCACTACAATAAATACCAGTACACCCCCTCTGAGTAGGGTCTAA
A_64_P089036	0.0275136	up	3.13612	3.13612	1.64898	Ovol1	Rattus norvegicus ovo like transcriptional repressor 1 (Ovol1), mRNA [NM_001107572]	AAGCTGTATGTGTGTGAGGAGTGTGGCTGCACTTCTGAGAGTCAGGAGGGCCATGTCCTG
A_64_P109018	0.00465178	up	3.20323	3.20323	1.67953	Hs3st3a1	Rattus norvegicus heparan sulfate-glucosamine 3-sulfotransferase 3A1 (Hs3st3a1), mRNA [NM_001172067]	TGACTTTTACCGGCCCTTCAACCGCAAATTTTACCAGATGACCGGCCGCGACTTCGGCTG
A_44_P898347	0.00125236	up	2.82046	2.82046	1.49593	Dnajc5b	Rattus norvegicus DnaJ heat shock protein family (Hsp40) member C5 beta (Dnajc5b), mRNA [NM_001109180]	CAGCCTACAAATACAAATGAGAAAACACAGCTAATCAGAGAAGGATCTCGAAGTTACTGC
A_64_P019021	0.0388934	up	2.74586	2.74586	1.45726	LOC691551	similar to F28B3.5a [Source:RGD Symbol;Acc:1582763] [ENSRNOT00000039447.6]	TTTTAGATCTCCAGGACAGCATGTTTGGTTTGGTTTGTGTCATTTCCCTGGGCATCGCAA
A_44_P808057	0.000354497	up	2.09705	2.09705	1.06836	Lrrc8a	Rattus norvegicus leucine rich repeat containing 8 VRAC subunit A (Lrrc8a), mRNA [NM_001024782]	ACCCTGGCAGTCACCTTTTTCTTTTTCGGGTGATACTGACAGAATCAAATCAAGTGCCCA
A_64_P035936	0.034846	up	6.22578	6.22578	2.63826	Baiap2l1	Rattus norvegicus BAI1-associated protein 2-like 1 (Baiap2l1), mRNA [NM_001034140]	AGAGAGCAGACGCTGCCAAGATACCTTCTACTTCTACCTTCAAAGCCCCAGTGCCCAGAC
A_64_P079726	0.0443691	up	2.55613	2.55613	1.35396	Zc3h13	Rattus norvegicus zinc finger CCCH type containing 13 (Zc3h13), mRNA [NM_001170471]	CGTTCCCTTTTCTTGTTGTAGATTTTCCTTGCTCTTTATTAATCAGACTCCAGACACTGA
A_64_P087519	0.0491779	up	3.40215	3.40215	1.76645			CGAAAGCAACAGGATCCAACTTCCAAATGGGGCAAATGCATACTGTACAGAACTGAAAAG
A_64_P032986	9.14568e-05	down	2.42609	-2.42609	-1.27864	Lpgat1	Rattus norvegicus lysophosphatidylglycerol acyltransferase 1 (Lpgat1), mRNA [NM_001109376]	TCACCTCATTTCAGAAATGGTTTTATGCAGTGACAGAGAAGCCAGTGAGCAGAGGAAGCA
A_44_P472896	0.0385913	up	3.17836	3.17836	1.66828	Olr936	Rattus norvegicus olfactory receptor 936 (Olr936), mRNA [NM_001001367]	CAGGTAAAACAAGCATTTAGTGATCTCATGAGAATGAAGCTTGCCTCAAAAGTGCTGATC
A_64_P057877	0.011699	down	2.21987	-2.21987	-1.15047	Aatk	Rattus norvegicus apoptosis-associated tyrosine kinase (Aatk), mRNA [NM_001168703]	GGATGCTGGTGCAATGATTTTCTTGTTCCTTGTTTTTTAAGAGAAACCAAGCTAAGAAAA
A_64_P002864	0.0102783	up	2.78569	2.78569	1.47803			ATGTGGTCTGTGTGTCATTCTGTAACCTGAGCCAGGAGGGCAAACAAATGATCAAGCATT
A_64_P018437	0.043301	up	3.83574	3.83574	1.93951	Nalcn	Rattus norvegicus sodium leak channel, non-selective (Nalcn), mRNA [NM_153630]	TGGTGGACCAGACAGCTGACTGTGGAGAGTGACGAGAGTGGAGATGACCTCCTAGATATC
A_64_P130269	0.010031	up	2.20473	2.20473	1.1406	Upk1b	Rattus norvegicus uroplakin 1B (Upk1b), mRNA [NM_001024253]	ATCAAAACAACAGCCCCCCAACCAATGACGACAAATGGAAGAACAGCTATGTCACCAAGA
A_44_P445136	0.0131794	up	2.19413	2.19413	1.13365	Olr13	Rattus norvegicus olfactory receptor 13 (Olr13), mRNA [NM_001000116]	CACCTCACTGTGGTACTCATCTGGTATGGGTCTACAATTTTCCTCCATGTTCGAACATCT
A_64_P011065	0.0313025	up	2.6698	2.6698	1.41673	Asic5	Rattus norvegicus acid sensing ion channel subunit family member 5 (Asic5), mRNA [NM_022227]	CTATTGTAGCCTCAGCACTTAAAGTAGTACCAATTGCATGGTATGCATATTTTAATCTTC
A_64_P142942	0.0468654	up	2.06361	2.06361	1.04517	Scx	Rattus norvegicus scleraxis bHLH transcription factor (Scx), mRNA [NM_001130508]	CGGCGAGAACACCCAGCCCAAACAGATCTGCACCTTCTGCCTCAGCAACCAGAGAAAGTT
A_64_P009658	0.0300164	up	2.69108	2.69108	1.42819	LOC317356	PREDICTED: Rattus norvegicus similar to protocadherin alpha 13 (LOC317356), mRNA [XM_006256688]	TGGCTGTCTTATGAGCTGCAGTTGCTGCCAGACTTCTTAACCACTGAGCCCTCTCTCTAG
A_44_P262122	0.0238311	up	2.69152	2.69152	1.42842	Lgi1	Rattus norvegicus leucine-rich, glioma inactivated 1 (Lgi1), mRNA [NM_145769]	AGCCTCTTCAGATAAATAATTACCAATATGCAATTCTGGGAAGCGATTACTCCTTTACTC
A_64_P020741	0.0478243	up	2.04195	2.04195	1.02995	Rsph1	Rattus norvegicus radial spoke head component 1 (Rsph1), mRNA [NM_001012176]	TCCCTCTCTCAGTTGTTTTGCAGTTGGAAATAAATATCCCCATGTTGAGTGTTTGTGAAA
A_44_P372658	0.0154077	up	3.12348	3.12348	1.64316	Tnfsf18	TNF superfamily member 18 [Source:RGD Symbol;Acc:1305066] [ENSRNOT00000039221.5]	TGAAGACCATATTCAGAAAAGTAATACATACTGGGGGATCATTTTAATGCCAGATCTCTC
A_64_P062275	0.00256671	up	2.0145	2.0145	1.01042	Igll1	Rattus norvegicus immunoglobulin lambda-like polypeptide 1 (Igll1), mRNA [NM_001190341]	CAGGTCACTCATGAAGGAAACACTGTGGAGAAGAGTGTGTCACCTGCTGAATGTTCTTAG
A_64_P063309	0.0118985	up	2.67769	2.67769	1.42099	Dennd2a	DENN domain containing 2A [Source:RGD Symbol;Acc:1306142] [ENSRNOT00000034549.5]	TAAAATGAAGTTTCTCCACAAGAAATAGCCCTCATCTTGGCTCAAGGGAAGACCTCCTCC
A_64_P029596	0.0212042	up	3.12919	3.12919	1.64579	Svs3b	Rattus norvegicus seminal vesicle secretory protein 3B (Svs3b), mRNA [NM_001102417]	CCAGCTCTGAAGTTCGTAACATCTCTGTTTTTGAGTGTCGTTTTTAAATACCTATATATG
A_43_P12065	0.0291011	up	2.06041	2.06041	1.04293	Prkn	Rattus norvegicus parkin RBR E3 ubiquitin protein ligase (Prkn), mRNA [NM_020093]	AATCTCCAGACTGCCCTGGGACAAGAGCTGAATTTTTCTTTAAATGTGGAGCACACCCAA
A_64_P129182	5.06102e-05	up	2.19008	2.19008	1.13098	Npm3	nucleophosmin/nucleoplasmin, 3 [Source:RGD Symbol;Acc:1565542] [ENSRNOT00000023963.4]	TGAAGATGAAATTAAGCTGTGTGGAATCCTTCCTGCCAAAAAGCATAGGGGCAGGCCTTA
A_64_P108319	0.0439769	up	2.64905	2.64905	1.40548	Rin1	Rattus norvegicus Ras and Rab interactor 1 (Rin1), mRNA [NM_139038]	TAGAGGAACAAAAGGCAGAGGGATGCCCGGCTTTAGAAGAGTAGCCAGGAACAGCTAAAA
A_64_P006413	0.000610457	up	3.16981	3.16981	1.6644		AW527531 UI-R-BO1-ajv-d-02-0-UI.s1 UI-R-BO1 Rattus norvegicus cDNA clone UI-R-BO1-ajv-d-02-0-UI 3', mRNA sequence [AW527531]	CTAAGATGAATTTTGGAGAATGTCAGGAATTCTGGTGGTGATTTGTCGTTGTTTTAAGAT
A_64_P110210	0.0354834	up	2.37566	2.37566	1.24833			TGCTGCTACTCCACACTTACTGCTGCTATTCCACACTTACTGCTGCTATTCCACACTTAG
A_64_P008712	0.0225433	up	2.13634	2.13634	1.09514			AAGGAAGGCAATGAGTATCAAAAGAAATGCCACTGTCGGTGTTCCTACCTCGCCTTTTCT
A_64_P099397	0.0306866	up	2.31425	2.31425	1.21055	Fcamr	Fc fragment of IgA and IgM receptor [Source:RGD Symbol;Acc:1584674] [ENSRNOT00000029694.5]	TAAGAACTTGCAGCAGAGTGACCTTCCTACCCAAGCCAGCCTGACCGTCCTGGAGAAGGA
A_64_P006590	0.0408089	up	2.3333	2.3333	1.22237	Cyp2b2	Rattus norvegicus cytochrome P450, family 2, subfamily b, polypeptide 2 (Cyp2b2), mRNA [NM_001198676]	ACCATCCTCCAGAACTTCTCTGTGTCAAGCCATTTGGCTCCCAAGGACATTGACCTCACG
A_44_P929767	0.0389266	up	2.52534	2.52534	1.33648	Sdc3	Rattus norvegicus syndecan 3 (Sdc3), mRNA [NM_053893]	AAAGGAGGAAGGGTCAGATGGATAAAGATAAAGATACCAAGGCCTGGTCCATCCTAGCAT
A_64_P157611	0.0276406	up	6.53819	6.53819	2.70889	Cpne6	Rattus norvegicus copine 6 (Cpne6), mRNA [NM_001191113]	AGGACCCTCAACAACTTCCTCCAGTGATTGTGACTCTATGGATGTAAATAAAGGGAACCC
