# Supplementary material for: Nematode Galectin Inhibits Basophilic Leukaemia RBL-2H3 Cells Apoptosis in IgE-Mediated Activation
Source: Int J Mol Sci. 2024 Jul 6;25(13):7419. doi: 10.3390/ijms25137419 (PMC11242912; doi:10.3390/ijms25137419)
Supplement: Supplementary file 1 [file ijms-25-07419-s001.zip › Supplement S1B.txt]

# Notes : Created from Advanced Analysis operation: Clustering:
#Entity List: Moderated T-Test [GAL] Vs [CTRL] P <= 0.05 FC >=2.0
#Interpretation: GAL (Non-averaged)
#Experiment: GAL1 i 4
#Clustering Algorithm: Hierarchical
#Clustered By: Normalized intensity values
#Clustered On: Entities and Conditions
#Similarity Measure: Euclidean
#Linkage Rule: Wards
#Cluster Within Conditions: No
#
# Technology : Agilent.SingleColor.28282
# Owner : gxuser
# Created On : Wed Oct 18 16:00:13 CEST 2023
ProbeName	p ([GAL] Vs [CTRL])	Regulation ([GAL] Vs [CTRL])	FC (abs) ([GAL] Vs [CTRL])	FC ([GAL] Vs [CTRL])	Log FC ([GAL] Vs [CTRL])	252828212726_2021-02-17_10-27_Area1_532_635_GE1_1200_Jun14_1_3.txt:gProcessedSignal(normalized)	252828212728_2021-04-28_09-23_Area1_532_635_GE1_1200_Jun14_1_4.txt:gProcessedSignal(normalized)	252828212729_2021-04-28_09-07_Area1_532_635_GE1_1200_Jun14_1_4.txt:gProcessedSignal(normalized)	252828212726_2021-02-17_10-27_Area1_532_635_GE1_1200_Jun14_1_1.txt:gProcessedSignal(normalized)	252828212727_2021-10-14_08-57_Area1_532_635_GE1_1200_Jun14_1_4.txt:gProcessedSignal(normalized)	252828212729_2021-04-28_09-07_Area1_532_635_GE1_1200_Jun14_1_1.txt:gProcessedSignal(normalized)	GeneSymbol	Description	Sequence
A_44_P157134	0.049854588	down	5.4346595	-5.4346595	-2.4421897	3.276588	0.85563517	0.20055628	-2.0224295	-0.2005558	-0.7708044	Anxa13	Rattus norvegicus annexin A13 (Anxa13), mRNA [NM_001134910]	GATAAAAGCCAAGTTCCAGGAGAAGTATCAGAAGTCGCTCTCTGACATGGTTCACTCAGA
A_44_P508935	0.035373066	down	2.640099	-2.640099	-1.4005921	1.4442964	0.25470448	0.25804424	-1.5030599	-0.4869671	-0.25470448	Hacd4	Rattus norvegicus 3-hydroxyacyl-CoA dehydratase 4 (Hacd4), mRNA [NM_001108669]	TTACGTGCTGAAGCTATATCTCATGATGCTCTTCATAGGTATGTATTTTACCTACAGCCA
A_64_P232274	0.0072547086	down	2.991697	-2.991697	-1.5809641	0.92081165	0.4174404	1.0522623	-1.4954033	-0.4174404	-0.4395342		vomeronasal 2 receptor, pseudo 1 [Source:NCBI gene;Acc:365029] [ENSRNOT00000049921.5]	ACAACAAACAGAGTCTCAGAAAATGGAAGAACCCAAAGGAATATTCACTGACTGTCAGCA
A_64_P113287	0.0077643096	down	3.1404498	-3.1404498	-1.6509712	0.96177673	0.5054722	0.70144224	-1.748764	-0.5299864	-0.5054722	Muc2	PREDICTED: Rattus norvegicus mucin 2, oligomeric mucus/gel-forming (Muc2), transcript variant X3, mRNA [XM_017604244]	AACAATCATCCTACCAATGGCAATGGTGGTGATCGAGAGACTTTTGAACATGTCTGCAGC
A_44_P744809	0.037886746	down	2.1282158	-2.1282158	-1.0896444	0.48518515	-0.035575867	0.88306475	-1.0505166	-0.92131853	0.035575867	RGD1563056	predicted gene 136 [Source:MGI Symbol;Acc:MGI:2684982] [ENSRNOT00000012164.6]	AACAACATCAAAAAGACTTAAAGGCTCTAGAAGCTAAAACCAAGGTGGAGATGATTCAGC
A_64_P032986	9.1456845E-5	down	2.426094	-2.426094	-1.2786355	0.58911204	0.58599544	0.5423062	-0.73096967	-0.5423062	-0.845217	Lpgat1	Rattus norvegicus lysophosphatidylglycerol acyltransferase 1 (Lpgat1), mRNA [NM_001109376]	TCACCTCATTTCAGAAATGGTTTTATGCAGTGACAGAGAAGCCAGTGAGCAGAGGAAGCA
A_64_P155991	0.039901447	down	2.0892644	-2.0892644	-1.0629951	0.60252666	0.12037754	0.4141531	-1.4719219	-0.120377064	-0.45962906	Olr346	Rattus norvegicus olfactory receptor 346 (Olr346), mRNA [NM_001000255]	GGTCTATAGCCTGAGGAATAAGGAAGTGAACAATGCATTCAAGAAAATGGTTAAGAAATC
A_64_P057877	0.011699048	down	2.2198675	-2.2198675	-1.1504735	0.58918667	0.18304014	0.9878421	-0.97661304	-0.18304014	-0.5316982	Aatk	Rattus norvegicus apoptosis-associated tyrosine kinase (Aatk), mRNA [NM_001168703]	GGATGCTGGTGCAATGATTTTCTTGTTCCTTGTTTTTTAAGAGAAACCAAGCTAAGAAAA
A_44_P445712	0.044843957	down	2.2268178	-2.2268178	-1.1549835	1.2681851	-0.05271387	0.67881775	-0.6622915	0.05271387	-0.9610839	Akap17b	A kinase (PRKA) anchor protein 17B [Source:RGD Symbol;Acc:1566363] [ENSRNOT00000039809.5]	GAACTGAGATATTCGTGGCTTGAGGATGAATGTGATTCCGTTAGAGTCGACAAGAATGTA
A_64_P121779	0.02101377	down	2.3454366	-2.3454366	-1.2298565	1.6874118	0.28562164	0.7521124	-0.3741436	-0.30465794	-0.28562212	Msrb3	methionine sulfoxide reductase B3 [Source:RGD Symbol;Acc:1596851] [ENSRNOT00000064251.3]	AGCTGAGCTATAGAGTCAGGGCCGGCGGTGGAAACAAAGTGTTCTTAATGCACAGCTGAT
A_44_P506039	0.04898649	down	2.1988502	-2.1988502	-1.1367493	1.1378031	0.045177937	0.07434416	-0.045177937	-1.0550275	-1.0527172	Tsc1	Rattus norvegicus TSC complex subunit 1 (Tsc1), mRNA [NM_021854]	TATGGTAGATTGGAGAAAGATGGCCGCCTACAGAAACTAGAAGAGGACAGAGCAGAGGCA
A_44_P436409	0.049126033	down	2.1982377	-2.1982377	-1.1363473	0.6230097	0.37262678	0.0546546	-0.6570511	-0.0546546	-1.6470456	Wdtc1	Rattus norvegicus WD and tetratricopeptide repeats 1 (Wdtc1), mRNA [NM_001107908]	GGCAAATTTCTTTGGCAGCAATGCTCAGTACATCGTCAGCGGCTCTGATGATGGCTCCTT
A_64_P086487	0.042818304	up	3.1604512	3.1604512	1.6601305	-1.6150713	0.12178278	-1.0516734	1.3938708	1.163341	-0.1217823			TCACAGGGATTCTAGCTACAGAGAGCTCATAACCAGGACAAATTCTCAGTATCGCACACT
A_64_P120594	0.047632266	up	3.3453052	3.3453052	1.7421378	-1.5407305	0.17414618	-1.0848465	1.6101651	1.3389635	-0.17414618	Vom2r15	Rattus norvegicus vomeronasal 2 receptor, 15 (Vom2r15), mRNA [NM_001099490]	GACAAAAATTCTCTTCAAATGATCAGGGAGAAATTGTCTTCCCATACTCACATTTCATGA
A_64_P087519	0.04917792	up	3.402149	3.402149	1.7664462	-1.5587368	0.19551134	-1.1273756	1.4520493	1.5521994	-0.19551086			CGAAAGCAACAGGATCCAACTTCCAAATGGGGCAAATGCATACTGTACAGAACTGAAAAG
A_64_P131482	0.045760565	up	4.8356385	4.8356385	2.2737064	-1.5569496	0.17424107	-1.0871983	1.9736137	2.5518408	-0.17424154			TTTGTCCCTCCTGGAGTCGGGGCTGTTCAGTACAGCCCCGTTTGTTCCTCCTGGAGTCGG
A_64_P157611	0.027640564	up	6.5381904	6.5381904	2.7088914	-1.7624302	0.0018391609	-1.2367568	2.5876474	2.5435176	-0.0018386841	Cpne6	Rattus norvegicus copine 6 (Cpne6), mRNA [NM_001191113]	AGGACCCTCAACAACTTCCTCCAGTGATTGTGACTCTATGGATGTAAATAAAGGGAACCC
A_44_P532417	0.041250873	up	4.456486	4.456486	2.1559067	-1.6217947	0.09032869	-1.1185093	2.4483595	1.4597149	-0.09032917	Olfm2	Rattus norvegicus olfactomedin 2 (Olfm2), mRNA [NM_001015017]	CTTTGCGTACTTCACCAACACGTCCAGCTATGAGTACACGGATGTGCCCTTCCACAACCA
A_64_P106893	0.03999625	up	4.154787	4.154787	2.0547745	-1.637784	0.040056705	-0.5589957	2.0894742	1.9581833	-0.040057182			TACTCTTGTGTGGCGTTCACTACAATAAATACCAGTACACCCCCTCTGAGTAGGGTCTAA
A_64_P035936	0.034845956	up	6.2257814	6.2257814	2.638255	-1.5358925	-1.1649733	-0.43167925	3.570035	0.78050566	0.43167877	Baiap2l1	Rattus norvegicus BAI1-associated protein 2-like 1 (Baiap2l1), mRNA [NM_001034140]	AGAGAGCAGACGCTGCCAAGATACCTTCTACTTCTACCTTCAAAGCCCCAGTGCCCAGAC
A_44_P548864	0.04493931	up	3.2127185	3.2127185	1.6837945	-0.4890833	-0.3678236	-0.060189724	1.6020751	2.472022	0.0601902	Otop3	Rattus norvegicus otopetrin 3 (Otop3), mRNA [NM_001105852]	AACGCAGGATGCTCAAGGAGATCTCTCTCTTCCTCATCCTCTGCAATATCACACTGTGGA
A_44_P522355	0.043442357	up	3.3528519	3.3528519	1.7453887	-0.74720716	-0.37914276	-0.14351892	2.6101928	1.2125854	0.14351892	Slc8a3	Rattus norvegicus solute carrier family 8 member A3 (Slc8a3), mRNA [NM_078620]	TTATTCTCCTACCAGGTTCCACTTATTGTCTTGTCTTCTTTTCCTGAAGTTAGTGACAAA
A_64_P019021	0.038893446	up	2.7458568	2.7458568	1.4572563	-0.33042192	-0.5883775	-0.07644129	2.0461721	1.2539148	0.07644129	LOC691551	similar to F28B3.5a [Source:RGD Symbol;Acc:1582763] [ENSRNOT00000039447.6]	TTTTAGATCTCCAGGACAGCATGTTTGGTTTGGTTTGTGTCATTTCCCTGGGCATCGCAA
A_44_P464237	0.0022638715	up	4.014608	4.014608	2.005259	-0.92729425	-0.82911587	-0.5084882	1.6516504	1.5907402	0.5084882	Hypm	Rattus norvegicus huntingtin interacting protein M (Hypm), mRNA [NM_001134598]	GAGAGAATGACCGTGAACCCCCTCAAGCCTTCAAGAATGCGCCTTTCTCTCTGTTTGATG
A_64_P127551	0.020337962	up	2.2555587	2.2555587	1.1734848	-0.570987	-0.34869027	-0.12452006	1.3670123	0.98472476	0.12452006	LOC680442	hypothetical protein LOC680442 [Source:RGD Symbol;Acc:1591758] [ENSRNOT00000073764.2]	TGCCCACCTGCTGCTGATGACCAGCTCCCAAAGAATCTTTGCAAAGCCATCCTCCAGTAA
A_44_P320073	0.047680855	up	2.269841	2.269841	1.1825912	-0.7307749	0.008965492	-0.13049078	1.2978735	1.4065657	-0.008965492	Cds1	Rattus norvegicus CDP-diacylglycerol synthase 1 (Cds1), mRNA [NM_031242]	GAAAGATCCGTGCTTTTCTTAAGATGTATTTTCCAATGTTAAGTTCCTCCGCCCTTACTG
A_44_P126381	0.037280582	up	2.9886847	2.9886847	1.5795107	-0.5381355	-0.20905352	-2.1203904	1.0074077	0.20905352	0.6544914	Ak9	adenylate kinase 9 [Source:RGD Symbol;Acc:1559879] [ENSRNOT00000057187.3]	TCTGTGCTCCTTTACATAGCGTTCCATCTCAAAGCATTTAACCCCAAGGGTTCTGAATAT
A_64_P002864	0.010278345	up	2.78569	2.78569	1.4780347	-0.37076187	-0.5931196	-1.6332192	0.8451996	0.3707614	0.6210427			ATGTGGTCTGTGTGTCATTCTGTAACCTGAGCCAGGAGGGCAAACAAATGATCAAGCATT
A_44_P1005051	0.019442195	up	2.9419713	2.9419713	1.5567832	-0.31253147	-0.22190857	-1.4043503	0.22190857	1.1428556	1.3667951	Ca5b	Rattus norvegicus carbonic anhydrase 5B (Ca5b), mRNA [NM_001005551]	ACTTAACAATAACTCCCTTTTGCTCAAACTGTAAATTGTCTCATCTTTCAGTGTTAGTCC
A_44_P483360	0.031529915	up	2.5925837	2.5925837	1.3743905	-0.18839121	-0.15674734	-1.3663902	0.15674734	1.2953749	0.95952034	Nrip3	Rattus norvegicus nuclear receptor interacting protein 3 (Nrip3), mRNA [NM_001108498]	TCTATAGACTGGATTACTAGCTGCCCTTACTTTTGTGTAGTAGAAATACCGTTCATGCTG
A_64_P109018	0.0046517835	up	3.2032292	3.2032292	1.679527	-0.55071115	-0.5465274	-1.3455815	0.62471676	1.4245162	0.54652786	Hs3st3a1	Rattus norvegicus heparan sulfate-glucosamine 3-sulfotransferase 3A1 (Hs3st3a1), mRNA [NM_001172067]	TGACTTTTACCGGCCCTTCAACCGCAAATTTTACCAGATGACCGGCCGCGACTTCGGCTG
A_64_P150008	0.017343644	up	2.8128178	2.8128178	1.4920161	-0.7328057	-0.28768635	-1.754364	0.45212603	0.9613805	0.28768587	LOC102554600	PREDICTED: Rattus norvegicus uncharacterized LOC102554600 (LOC102554600), mRNA [XM_017592324]	ACACACTCACCCCTTTTGGTCAGCACCGGCAGAGGATGGGGTGCTGTCCGCCTCACGTTA
A_64_P110210	0.035483368	up	2.375656	2.375656	1.2483258	-0.49353218	-0.08868599	-1.3440137	0.5362711	1.1937885	0.088686466			TGCTGCTACTCCACACTTACTGCTGCTATTCCACACTTACTGCTGCTATTCCACACTTAG
A_64_P157763	0.02931114	up	2.5878034	2.5878034	1.371728	-1.0149379	-0.2646222	-0.22087145	0.22087145	1.7097235	0.68415785			CAGCCCCTATGTTTTCCCCCTTTGAAAATTTTTCTCAGTTAAATTAAGCTACTGATTTGA
A_64_P042142	0.011425255	up	3.143444	3.143444	1.652346	-0.7242031	-0.61665106	-0.31575775	0.31575727	1.9108424	1.0738268	Prr35	proline rich 35 [Source:RGD Symbol;Acc:1598335] [ENSRNOT00000027371.5]	AATCGACTTGGAGCTAGCAGCTCCCAGACCCCTAAAGATGCCCCAAGCTTGCAGATCCTC
A_64_P009658	0.030016374	up	2.6910794	2.6910794	1.428185	-0.6215339	-0.25021315	-0.087020874	0.087020874	1.5765243	1.6622419	LOC317356	PREDICTED: Rattus norvegicus similar to protocadherin alpha 13 (LOC317356), mRNA [XM_006256688]	TGGCTGTCTTATGAGCTGCAGTTGCTGCCAGACTTCTTAACCACTGAGCCCTCTCTCTAG
A_64_P079726	0.044369146	up	2.5561326	2.5561326	1.3539627	-1.3256102	-0.38983917	0.022444725	-0.022445202	1.1138706	1.2774582	Zc3h13	Rattus norvegicus zinc finger CCCH type containing 13 (Zc3h13), mRNA [NM_001170471]	CGTTCCCTTTTCTTGTTGTAGATTTTCCTTGCTCTTTATTAATCAGACTCCAGACACTGA
A_64_P142942	0.046865374	up	2.0636144	2.0636144	1.0451734	-0.65317583	-0.34967327	0.03563595	-0.03563595	1.3069558	0.89698696	Scx	Rattus norvegicus scleraxis bHLH transcription factor (Scx), mRNA [NM_001130508]	CGGCGAGAACACCCAGCCCAAACAGATCTGCACCTTCTGCCTCAGCAACCAGAGAAAGTT
A_64_P074207	0.032953184	up	2.2009454	2.2009454	1.1381233	0.01734829	-0.5677676	-0.60546684	1.1252623	-0.017348766	1.1505699	LOC689713	Rattus norvegicus LRRGT00175 (LOC689713), mRNA [NM_001047978]	AGCAGCACTGGGGAACAAAGAGGAAAAGATACTCAGTCAGCCCTAATAGAAAGTGTGTAG
A_44_P808057	3.5449682E-4	up	2.0970519	2.0970519	1.0683625	-0.40208864	-0.6308403	-0.7036295	0.4646163	0.40208864	0.6018238	Lrrc8a	Rattus norvegicus leucine rich repeat containing 8 VRAC subunit A (Lrrc8a), mRNA [NM_001024782]	ACCCTGGCAGTCACCTTTTTCTTTTTCGGGTGATACTGACAGAATCAAATCAAGTGCCCA
A_44_P192134	7.300648E-5	up	2.0968432	2.0968432	1.068219	-0.54236054	-0.5846913	-0.4798286	0.4798286	0.5790789	0.53886914	Mapk8	Rattus norvegicus mitogen-activated protein kinase 8 (Mapk8), mRNA [NM_053829]	GTTATCTAAAATGCTGGTGATAGATGCGTCCAAAAGGATCTCCGTAGACGAAGCTCTCCA
A_64_P129182	5.0610193E-5	up	2.190079	2.190079	1.1309829	-0.5979252	-0.5242009	-0.6482525	0.55926275	0.5242009	0.53910637	Npm3	nucleophosmin/nucleoplasmin, 3 [Source:RGD Symbol;Acc:1565542] [ENSRNOT00000023963.4]	TGAAGATGAAATTAAGCTGTGTGGAATCCTTCCTGCCAAAAAGCATAGGGGCAGGCCTTA
A_64_P155177	0.03156339	up	2.0316002	2.0316002	1.0226165	-0.08312893	-1.1645803	-0.5059953	0.08312893	0.83693933	0.39407682			CACACGTGGCTGCTCCGGGGTGTCATTTTTCATTTCCCGGGAGGACATTTCTTCTGGTGA
A_44_P368901	0.018544108	up	2.060225	2.060225	1.0428019	-0.059282303	-0.60902405	-0.8392935	0.059281826	0.80907154	0.7524524	Lin28a	Rattus norvegicus lin-28 homolog A (Lin28a), mRNA [NM_001109269]	TGCCACCCCAGCCCAAGAAGTGCCACTTTTGCCAAAGCATCAGCCATATGGTGGCCTCAT
A_64_P130269	0.010031037	up	2.2047298	2.2047298	1.1406019	-0.1776247	-0.7723694	-0.85064507	0.1776247	0.4877429	0.9557991	Upk1b	Rattus norvegicus uroplakin 1B (Upk1b), mRNA [NM_001024253]	ATCAAAACAACAGCCCCCCAACCAATGACGACAAATGGAAGAACAGCTATGTCACCAAGA
A_64_P162793	0.03630443	up	2.0172796	2.0172796	1.0124111	-1.1360936	-0.050628185	-0.40323877	0.8532386	0.543406	0.050628185			GAAAATGAGGAGGAGAATAAAGAGAATGAAGAAAACAAAAAAGAAGATGATGATGAATAA
A_44_P131296	0.0022570328	up	2.1747441	2.1747441	1.1208457	-0.8842001	-0.35636234	-0.38735008	0.6729393	0.70532227	0.35636282	Lrrc3c	leucine rich repeat containing 3C [Source:RGD Symbol;Acc:1563281] [ENSRNOT00000039892.4]	GCCCTGTTAGTCACCATGGGGGGCTGGCTGACACTGGTAGTGGCTTATCTGATCCACTAT
A_44_P445136	0.013179376	up	2.194126	2.194126	1.1336462	-0.99850225	-0.4689803	-0.15328407	0.7553954	0.87149286	0.15328407	Olr13	Rattus norvegicus olfactory receptor 13 (Olr13), mRNA [NM_001000116]	CACCTCACTGTGGTACTCATCTGGTATGGGTCTACAATTTTCCTCCATGTTCGAACATCT
A_44_P260072	0.03264981	up	2.1762395	2.1762395	1.1218373	-0.5925031	-1.0921373	0.0073919296	-0.0073919296	0.8579469	0.8377085	Tbxas1	Rattus norvegicus thromboxane A synthase 1 (Tbxas1), mRNA [NM_012687]	TGAGACTCAGGTTCCACTTCAGCTAGAATCCAAATCTGCTCTATGCCCCAAAAATGGAGT
A_64_P099397	0.030686554	up	2.3142538	2.3142538	1.2105471	-0.9434042	-1.2999034	-0.07560587	0.07560539	0.9694209	0.26770163	Fcamr	Fc fragment of IgA and IgM receptor [Source:RGD Symbol;Acc:1584674] [ENSRNOT00000029694.5]	TAAGAACTTGCAGCAGAGTGACCTTCCTACCCAAGCCAGCCTGACCGTCCTGGAGAAGGA
A_64_P023481	0.0042164624	up	2.607604	2.607604	1.3827248	-0.7711439	-0.40639782	-0.40633345	0.7872386	1.3707275	0.40633297	Pcdhga4	protocadherin gamma subfamily A, 4 [Source:RGD Symbol;Acc:620725] [ENSRNOT00000067185.1]	AAGTGACCCTCTCCTGGTATCGCAAGACTTGCTTGAAATAAAAGGAGATTCCAGTCTTCA
A_64_P006413	6.104574E-4	up	3.169812	3.169812	1.6643972	-0.6434002	-0.7862735	-0.7147465	0.6433997	1.4002557	0.8051162		AW527531 UI-R-BO1-ajv-d-02-0-UI.s1 UI-R-BO1 Rattus norvegicus cDNA clone UI-R-BO1-ajv-d-02-0-UI 3', mRNA sequence [AW527531]	CTAAGATGAATTTTGGAGAATGTCAGGAATTCTGGTGGTGATTTGTCGTTGTTTTAAGAT
A_64_P149003	0.02759003	up	2.1420846	2.1420846	1.0990155	-0.12902164	-0.5156231	-0.73561	0.12902164	1.3225574	0.46521282	Olr19	Rattus norvegicus olfactory receptor 19 (Olr19), mRNA [NM_001000117]	AAGGAAGAAAACATTCTCAACTTGTGCCTCCCATCTCACAGTCGTGACCATGTACTATGG
A_64_P085102	0.010401943	up	2.0662026	2.0662026	1.0469817	-0.36496973	-0.45680285	-0.20816803	0.20816755	1.1611261	0.74171066	Exo1	Rattus norvegicus exonuclease 1 (Exo1), mRNA [NM_001107198]	TTACCAAAAGAGGAAGGCTTCAAGGGGGGTCACTGCTGGGGTTCACTAATTAAATATGGT
A_64_P062275	0.0025667136	up	2.014502	2.014502	1.0104233	-0.43163586	-0.46213818	-0.38057327	0.38057327	0.9534502	0.42289925	Igll1	Rattus norvegicus immunoglobulin lambda-like polypeptide 1 (Igll1), mRNA [NM_001190341]	CAGGTCACTCATGAAGGAAACACTGTGGAGAAGAGTGTGTCACCTGCTGAATGTTCTTAG
A_64_P104247	0.043335725	up	4.3640723	4.3640723	2.125675	-2.7774868	-1.0544167	-0.21790028	1.7473288	0.21790028	0.36199236	Chl1	PREDICTED: Rattus norvegicus cell adhesion molecule L1-like (Chl1), transcript variant X3, mRNA [XM_006224999]	TGGATTCTTACCCCGGCACTCGAAAAAGAAAATAATCTACGGTAGAAACTCTTCTTTTTT
A_64_P018437	0.04330099	up	3.8357446	3.8357446	1.9395066	-1.9068265	-0.09445143	-0.30085993	2.0991602	0.09445143	1.3227706	Nalcn	Rattus norvegicus sodium leak channel, non-selective (Nalcn), mRNA [NM_153630]	TGGTGGACCAGACAGCTGACTGTGGAGAGTGACGAGAGTGGAGATGACCTCCTAGATATC
A_44_P961758	0.049078763	up	2.6993904	2.6993904	1.4326336	-1.3255191	0.15070868	-1.0274348	1.2709002	-0.1507082	0.97546387	Rnf180	Rattus norvegicus ring finger protein 180 (Rnf180), mRNA [NM_001134986]	GAACTAATCAAGCAGGGTATATTGCGATTTTGATTTCTGAATATCTCTACTTCTGTCTCC
A_64_P063309	0.01189846	up	2.6776884	2.6776884	1.4209881	-1.1351337	-0.20120144	-0.53725433	1.228302	0.20120144	0.9598713	Dennd2a	DENN domain containing 2A [Source:RGD Symbol;Acc:1306142] [ENSRNOT00000034549.5]	TAAAATGAAGTTTCTCCACAAGAAATAGCCCTCATCTTGGCTCAAGGGAAGACCTCCTCC
A_64_P001866	0.030673869	up	3.400872	3.400872	1.7659047	-1.8309641	-0.10731697	-0.6815548	1.6214628	0.107316494	0.9490986	Odf2l	Rattus norvegicus outer dense fiber of sperm tails 2-like (Odf2l), mRNA [NM_001134708]	CTTGTTTTATATTGTAATGCTTTATAAATAAAATATTTCAGAAATTTAATTTTATAACAG
A_44_P472896	0.03859129	up	3.178364	3.178364	1.6682843	-1.8516979	-0.06020546	-0.9164953	1.5485411	0.06020546	0.567708	Olr936	Rattus norvegicus olfactory receptor 936 (Olr936), mRNA [NM_001001367]	CAGGTAAAACAAGCATTTAGTGATCTCATGAGAATGAAGCTTGCCTCAAAAGTGCTGATC
A_44_P107190	0.03271555	up	2.5445123	2.5445123	1.3473891	-2.00282	-0.98210335	-0.22055244	0.22055244	0.3021083	0.31403065	Olr662	Rattus norvegicus olfactory receptor 662 (Olr662), mRNA [NM_001001060]	AGATGATAGCTACATTTTATTCAATTGGGACACCTTTGCTTAATCCTCTGATTTACACAC
A_44_P929767	0.03892658	up	2.5253396	2.5253396	1.3364774	-2.0524178	-0.6282673	-0.29522085	0.43574715	0.29522038	0.3025589	Sdc3	Rattus norvegicus syndecan 3 (Sdc3), mRNA [NM_053893]	AAAGGAGGAAGGGTCAGATGGATAAAGATAAAGATACCAAGGCCTGGTCCATCCTAGCAT
A_64_P125300	0.032138985	up	2.1981294	2.1981294	1.1362764	-1.5033722	-0.48925018	-0.21849346	0.21902943	0.76019096	0.21849298			ATCATGAAATGAAGATGGAGGTATACTGGGGTGATGTCCATACCCTTTCCCGAGTGATCT
A_64_P006590	0.040808942	up	2.333302	2.333302	1.222373	-1.5976214	-0.5198498	-0.093242645	0.4948573	0.8683057	0.093242645	Cyp2b2	Rattus norvegicus cytochrome P450, family 2, subfamily b, polypeptide 2 (Cyp2b2), mRNA [NM_001198676]	ACCATCCTCCAGAACTTCTCTGTGTCAAGCCATTTGGCTCCCAAGGACATTGACCTCACG
A_64_P004057	0.04328456	up	3.1739755	3.1739755	1.666291	-2.2854877	-0.5582967	-0.19678164	0.19678164	1.1473713	0.61415386	Olr220	Rattus norvegicus olfactory receptor 220 (Olr220), mRNA [NM_001000552]	ATTTACAGCCTGAGAAACAAGGATGTCAAGGGGGCTCTCAGGAGAATAACTACAAAATAA
A_64_P153702	0.02410195	up	2.9766674	2.9766674	1.573698	-1.9750066	-0.25590992	-0.6423645	0.6785741	0.9133291	0.25590992	Rnase1	Rattus norvegicus ribonuclease, RNase A family, 1 (pancreatic) (Rnase1), mRNA [NM_001029904]	TAGGGCTTCACGTAGGCCAAACCAGTGAGATGTCCGTGTCTCCCATCATGGCAACACCTG
A_64_P116830	0.04021119	up	2.8129506	2.8129506	1.4920841	-1.7717304	-0.21609354	-0.4504738	0.21609306	1.4192743	0.4025879			CTCCTCCACCTTTGATACTGGGACTAGATTACTCTCAATGGAAACTTTATAAAGCTCATT
A_64_P136742	0.035386775	up	2.485113	2.485113	1.3133113	-1.6230631	-0.26525593	-0.2878399	0.26525545	1.0889835	0.40953636			CACAGAATCATCACAGCATCATCACAGCATCATCTCCTCAGATTCTTAGTCAAATTCTAA
A_64_P029596	0.02120415	up	3.1291864	3.1291864	1.6457876	-1.9405727	-0.16592407	-1.4829254	0.40663815	0.7753782	0.16592407	Svs3b	Rattus norvegicus seminal vesicle secretory protein 3B (Svs3b), mRNA [NM_001102417]	CCAGCTCTGAAGTTCGTAACATCTCTGTTTTTGAGTGTCGTTTTTAAATACCTATATATG
A_44_P304169	0.011913055	up	3.039603	3.039603	1.6038829	-1.6355572	-0.24805117	-1.032157	0.5788317	1.0690012	0.24805069	Olr1341	Rattus norvegicus olfactory receptor 1341 (Olr1341), mRNA [NM_001000482]	GTGCTAAACACTATCCTCACACCCCTTCTTAATCCCTTTATTTATACCATAAGAAACAAA
A_64_P136645	0.020487616	up	2.861365	2.861365	1.5167036	-1.5268555	-0.1080184	-1.376297	0.48916483	0.9417572	0.10801792		Rattus norvegicus, 30 clones, strain BN/SsNHsdMCW RNOR03322613, whole genome shotgun sequence [AABR03128500]	ACTACAAGCAGAACTGACAAGTGAGGCATCTCCTGGCTGGGCCATGCAGACCTCAGGACT
A_64_P044465	0.013541157	up	3.88884	3.88884	1.9593399	-1.5272775	-0.38463783	-1.3719149	0.3846383	1.8133621	0.39618874		Rattus norvegicus LOC362633 (LOC362633), mRNA [XM_347067]	GAGGCCTTGGAGAAGGTTAGTGATGGCCTAGGAGGAGGCTTCTTCCTGGGAGATTGGTAA
A_44_P292568	0.03844409	up	3.449728	3.449728	1.7864826	-1.9938793	-0.08339834	-1.4498458	0.08339834	1.5069742	0.24195194	Olr233	Rattus norvegicus olfactory receptor 233 (Olr233), mRNA [NM_001000207]	CTTATACCTGTCTCCCTAATTCTGGTGTCCTATGGCCATATCATAGTGACTGTTGTCAAG
A_64_P089036	0.02751364	up	3.1361177	3.1361177	1.6489797	-1.7139101	-0.13881207	-1.4919052	0.13881207	1.2356801	0.22781944	Ovol1	Rattus norvegicus ovo like transcriptional repressor 1 (Ovol1), mRNA [NM_001107572]	AAGCTGTATGTGTGTGAGGAGTGTGGCTGCACTTCTGAGAGTCAGGAGGGCCATGTCCTG
A_64_P007703	0.04388884	up	2.8761659	2.8761659	1.5241469	-1.788497	-0.051245213	-1.2260723	0.051245213	1.2758245	0.17955637	Ctla4	Rattus norvegicus cytotoxic T-lymphocyte-associated protein 4 (Ctla4), mRNA [NM_031674]	AGAAAAGAAGTCCTCTTACAACAGGGGTCTATGTGAAAATGCCCCCAACAGAGCCAGAAT
A_42_P778330	0.033935804	up	2.917985	2.917985	1.5449724	-1.7795687	-0.048734188	-1.3279257	0.048734188	1.0799794	0.3499751	Sox2	Rattus norvegicus SRY-box transcription factor 2 (Sox2), mRNA [NM_001109181]	CCCTGTCGCACATGTGAGGGCCGGACCGCGAACTGGAGAAGGGGAGAGATTTTTCAAAAA
A_44_P445415	0.049625028	up	2.4415178	2.4415178	1.2877783	-0.82023764	0.06576681	-1.3244252	0.5701866	-0.06576681	1.2800193		Rattus norvegicus similar to expressed sequence AA408877 (LOC293116), mRNA [XM_218914]	GAGAAGTCATCTTGCCAGATCCATTTAGTTGATGGGGACAAGGGAAGTGTGGTAAACTGT
A_44_P372658	0.015407674	up	3.1234848	3.1234848	1.6431565	-1.5645094	-0.24021101	-1.3517056	0.24021053	0.3292246	1.2036085	Tnfsf18	TNF superfamily member 18 [Source:RGD Symbol;Acc:1305066] [ENSRNOT00000039221.5]	TGAAGACCATATTCAGAAAAGTAATACATACTGGGGGATCATTTTAATGCCAGATCTCTC
A_44_P496809	0.027751056	up	3.4552398	3.4552398	1.7887858	-1.8063269	-0.022069931	-1.4314394	0.77494335	0.022069454	1.3095083	Fam169a	family with sequence similarity 169, member A [Source:RGD Symbol;Acc:1590893] [ENSRNOT00000022120.6]	GTAGCAGAATTTCCTGAAGAACCAGTCTCTGAGAATGTATCACCCAACACTACTTCCTCA
A_44_P124219	0.02784058	up	3.0203934	3.0203934	1.5947365	-1.8222852	-0.04508066	-1.4336839	0.63049364	0.04508066	0.80758524	Sln	Rattus norvegicus sarcolipin (Sln), mRNA [NM_001013247]	TGGTGTGCACTCAGAAGTCCTCCTGGAGTTCTCACCCAGACCTTCTGAAGATGGAGCGGT
A_64_P142620	0.012128959	up	3.3723483	3.3723483	1.7537535	-2.105516	-0.36451674	-1.5586195	0.46940184	0.39869022	0.36451626	Rxfp1	Rattus norvegicus relaxin family peptide receptor 1 (Rxfp1), mRNA [NM_201417]	ACAGACCCCTGTGATCTGTCGCTAGTTTCTCGGTCATCTAGACTCAATTCTTATTCATAA
A_64_P135375	0.017247625	up	3.0368633	3.0368633	1.602582	-1.9832716	-0.26298046	-1.4549413	0.26297998	0.31397343	0.5295992			AGATTCTGCCCACTGTTGTATAACAATTTTGTTATACTAAGTGTGGGAAGACAGCTAGCT
A_64_P011065	0.031302508	up	2.6697965	2.6697965	1.4167297	-2.0345364	-0.27204466	-0.7728448	0.27204418	0.27209473	0.6266246	Asic5	Rattus norvegicus acid sensing ion channel subunit family member 5 (Asic5), mRNA [NM_022227]	CTATTGTAGCCTCAGCACTTAAAGTAGTACCAATTGCATGGTATGCATATTTTAATCTTC
A_44_P110409	0.02416766	up	2.806742	2.806742	1.4888964	-1.9476786	-0.25380516	-0.7995167	0.25380516	0.7982125	0.41367102	Plekhm3	pleckstrin homology domain containing M3 [Source:RGD Symbol;Acc:1307151] [ENSRNOT00000032782.6]	ACACGTCTACAGCTGCAGTCTCTGTAGCCAGAAAGGCTTCATCTGTGAAATCTGTAACAA
A_64_P108319	0.043976944	up	2.6490502	2.6490502	1.4054751	-1.8886538	-0.0100393295	-0.87539196	0.0100393295	0.73058033	0.7017207	Rin1	Rattus norvegicus Ras and Rab interactor 1 (Rin1), mRNA [NM_139038]	TAGAGGAACAAAAGGCAGAGGGATGCCCGGCTTTAGAAGAGTAGCCAGGAACAGCTAAAA
A_43_P12065	0.029101068	up	2.0604079	2.0604079	1.0429299	-1.3950968	-0.1302867	-0.65167046	0.13028622	0.49350452	0.32794523	Prkn	Rattus norvegicus parkin RBR E3 ubiquitin protein ligase (Prkn), mRNA [NM_020093]	AATCTCCAGACTGCCCTGGGACAAGAGCTGAATTTTTCTTTAAATGTGGAGCACACCCAA
A_64_P105263	0.04754967	up	2.01205	2.01205	1.008666	-1.3016076	-0.022238731	-0.90051746	0.022239208	0.103188515	0.67620707	Psors1c2	Rattus norvegicus psoriasis susceptibility 1 candidate 2 (Psors1c2), mRNA [NM_001166016]	ATGGACAGTGAATCTCAGGAGGAGCCAGACCTTGACCCACCCCGGGAAGAGTATAGATAG
A_64_P020741	0.047824327	up	2.0419486	2.0419486	1.0299466	-1.421422	-0.06927252	-0.54354525	0.06927252	0.26559734	0.7207303	Rsph1	Rattus norvegicus radial spoke head component 1 (Rsph1), mRNA [NM_001012176]	TCCCTCTCTCAGTTGTTTTGCAGTTGGAAATAAATATCCCCATGTTGAGTGTTTGTGAAA
A_64_P373559	0.009613869	up	2.1961687	2.1961687	1.1349888	-1.1507244	-0.29037	-0.34841776	0.29037046	0.6185837	0.70650053		Rattus norvegicus similar to RIKEN cDNA 0610012D17 (LOC294368), mRNA [XM_228129]	TGGCTGCTCGCTGTTTCTGGGATGCAGACACGGACAACTGCGCTCACGATATTTTCATGA
A_44_P898347	0.0012523612	up	2.8204598	2.8204598	1.4959304	-1.3245044	-0.48905182	-0.9022126	0.62551165	0.65745974	0.48905134	Dnajc5b	Rattus norvegicus DnaJ heat shock protein family (Hsp40) member C5 beta (Dnajc5b), mRNA [NM_001109180]	CAGCCTACAAATACAAATGAGAAAACACAGCTAATCAGAGAAGGATCTCGAAGTTACTGC
A_64_P008712	0.022543298	up	2.1363354	2.1363354	1.0951381	-0.87020683	-0.11241865	-1.2747335	0.11241865	0.62748766	0.28814888			AAGGAAGGCAATGAGTATCAAAAGAAATGCCACTGTCGGTGTTCCTACCTCGCCTTTTCT
A_64_P069729	0.04172416	up	2.5798142	2.5798142	1.3672671	-1.7277579	0.0032277107	-1.177876	-0.0032277107	0.83834124	0.36428165	Hapln1	Rattus norvegicus hyaluronan and proteoglycan link protein 1 (Hapln1), mRNA [NM_019189]	AAGTGTGAGGTGATTGAAGGACTAGAAGATGATACTGCTGTGGTGGCATTAGAGTTACAA
A_44_P262122	0.023831066	up	2.691518	2.691518	1.4284201	-1.3979559	-0.040171623	-1.3301997	0.040171623	0.80128145	0.6754799	Lgi1	Rattus norvegicus leucine-rich, glioma inactivated 1 (Lgi1), mRNA [NM_145769]	AGCCTCTTCAGATAAATAATTACCAATATGCAATTCTGGGAAGCGATTACTCCTTTACTC
